# Supplementary material for: Taraxacum kok-saghyz (rubber dandelion) genomic microsatellite loci reveal modest genetic diversity and cross-amplify broadly to related species
Source: Sci Rep. 2019 Feb 13;9:1915. doi: 10.1038/s41598-019-38532-8 (PMC6374447; doi:10.1038/s41598-019-38532-8)
Supplement: Supplementary file 2 — Supplementary Table S1 [file 41598_2019_38532_MOESM2_ESM.xlsx]

## Sheet: Primer sequences
Taraxacum kok-saghyz (rubber dandelion) genomic microsatellite loci reveal modest species diversity and cross-amplify broadly to related species
Marcin Nowicki, Yichen Zhao, Sarah L Boggess, Helge Fluess, Miriam Payá-Milans, Margaret Staton, Logan C. Houston, Denita Hadziabdic, Robert N Trigiano
gSSR locus	Genbank #	Fw primer	Rv primer
Tara03	MH397372	GCGAGCTTCGTATGTTCTTGG	CGCTCTGGTCAACAACATTCG
Tara04	MF033818	TTCGACTTCATAACCTGGCCC	TTCTTGTGCGGATATTGTCGC
Tara06	MH397373	AGCTCTCTAGTTGTTGGCTGG	GTGGTTGTGTCTTTCACTGGC
Tara07	MH397374	TCAATGTACGAACCGCGATCG	ATGTATCAAACGGCCATTCGG
Tara08	MH397375	TATGAGAGTTGCTGATCGGCG	ATGGCTACCAAGGTTGTCACC
Tara11	MH397376	GTGGCTGTAGAAGAAGAAGTGC	GACACGATGACACGAATTGCC
Tara14	MH397377	CACACACACAACAAGTATACTAGG	CCTTGCTTGATCTATCCTTGAAAGC
Tara22	MH397378	GGAGCTGGTACATGATGTCCC	GCAGGAAACATGGGTAAGTGG
Tara23	MH397379	GTGAAGAATGTCATTCCGCCG	TGTTCTCGCTGCTATCCAACG
Tara26	MF033819	CCACCAGGATTCTCAACCTCC	CACGTGTTGGAAGCAATGAGG
Tara27	MF033820	TTTCCACCACCATATCTCCGC	ACTACCACTGCATTACCTCCG
Tara29	MH397380	GAGTCCACCAAGACACCATCC	GTCTGCTCCTACACTCTTCGC
Tara30	MF033821	TATTCCTACACTGTGCTGCCG	TCTAGCATGCACCTGTTTCCC
Tara31	MH397381	TCGAAATCTGAAATTGGCGGC	CTCAGCTTTCCTCCATCTCCG
Tara32	MF033822	TAGTCTCGCTAGCGCATCTGG	TTTAAATCAAGCGACTGCCGG
Tara33	MH397382	AGACTCCACATGTCTCTCTATCC	CAGTCGATCCTAACCTCTGCC
Tara36	MH397383	GAACAGACACAACCTCCTCCC	GACCTGGAGACGTTCTTCTCG
Tara37	MH397384	GGAGAAGAATGATGGTTCGCC	CTTCATCCGTCCCTACTGTCG
Tara39	MH397385	TAGGGTTAGGGCTCTTGGAGG	ACTTCCCTTTCATTGTAACATTCCG
Tara41	MH397386	GCTTATCTTCATCACTCTCAACGC	CTAAGGTCGGGAAGCTGTACC
Tara42	MF033823	CGGAGAGAAGACTAACCACCG	GAAACGTGTTTGTCGACCACC
Tara43	MF033824	CAACAACAACCAAGTGGCTCG	CTGCCTTTGTTGTCCTTGACC
Tara45	MF033825	TGCTTGAGAGGATATCTGCCG	AGGAACGATGTTCACGAAAGC
Tara46	MH397387	AAAGTCCACCACCAAACCCG	TTGTGTGATTCTCAAACGCGC
Tara48	MH397388	AAATGCTCACAAACGGAACCG	ACAATCAGTCACTCTACGCCG

## Sheet: TKS (binned)
Taraxacum kok-saghyz (rubber dandelion) genomic microsatellite loci reveal modest species diversity and cross-amplify broadly to related species
Marcin Nowicki, Yichen Zhao, Sarah L Boggess, Helge Fluess, Miriam Payá-Milans, Margaret Staton, Logan C. Houston, Denita Hadziabdic, Robert N Trigiano
				gSSR locus
TKS individual	URDA-ARS population ID	GPS longitude	GPS latitude	Tara03		Tara04		Tara06		Tara07		Tara08		Tara11		Tara14		Tara22		Tara23		Tara26		Tara27		Tara29		Tara30		Tara31		Tara32		Tara33		Tara36		Tara37		Tara39		Tara41		Tara42		Tara43		Tara45
35156-44	35156	79.2403	43.0254	264	264	223	223	382	382	358	358	107	110	286	294	178	178	190	190	243	243	354	366	387	387	331	361	363	363	387	387	191	260	157	340	303	303	270	270	124	124	118	127	222	222	228	228	131	131
35156-37	35156	79.2403	43.0254	264	264	223	223	379	379	358	358	107	110	286	294	178	178	197	197	243	243	349	349	387	387	361	361	363	363	387	387	191	260	157	343	299	299	242	278	115	115	118	127	222	222	228	228	131	131
35156-30	35156	79.2403	43.0254	264	264	223	223	382	382	358	358	107	115	294	294	178	178	200	200	249	252	349	354	384	384	331	361	363	363	387	387	191	260	157	343	301	303	281	286	115	115	118	127	222	222	225	228	131	131
35159-44	35159	79.2347	42.9721	264	264	225	225	384	384	358	358	107	110	299	299	181	181	200	200	249	249	340	352	384	384	331	361	365	365	387	387	191	260	160	346	306	306	281	284	121	121	118	127	225	225	231	231	131	131
35159-37	35159	79.2347	42.9721	264	264	223	223	382	382	358	358	110	110	294	294	192	192	202	202	249	249	352	358	384	384	331	361	363	363	387	387	194	260	157	343	301	301	278	278	118	118	118	118	222	222	228	228	131	131
35159-30	35159	79.2347	42.9721	261	261	223	223	382	382	358	358	110	110	294	294	178	192	200	200	243	243	352	358	384	384	331	361	363	363	387	387	191	260	157	343	303	303	272	281	121	121	118	127	217	222	228	228	131	131
35160-19	35160	79.6132	42.9476	264	264	223	223	382	382	358	358	107	110	294	294	183	187	188	188	243	249	340	340	375	387	331	361	363	363	387	387	191	260	157	343	303	303	281	281	124	124	118	118	217	222	228	228	128	135
35160-28	35160	79.6132	42.9476	264	264	223	225	384	384	358	358	107	115	297	297	178	187	192	200	243	243	340	358	384	384	331	361	363	363	387	392	191	260	157	343	308	308	272	281	118	118	118	127	222	222	228	231	135	135
35160-37	35160	79.6132	42.9476	267	267	223	223	382	382	360	360	110	110	299	299	183	189	190	192	243	252	349	369	384	384	331	364	363	363	387	387	194	260	160	343	299	303	281	281	127	127	118	127	225	225	228	231	128	135
35162-6	35162	79.858	42.8514	264	264	223	223			358	358	110	117			178	178	200	202	246	246	354	354			361	361			390	390	194	263	160	346	299	299	278	278	115	115	118	127	225	225	228	231	135	142
35162-7	35162	79.858	42.8514	264	264	223	223			358	358	107	117	297	297	178	178	200	202	246	249	354	354			329	359			390	390	194	263	160	346	301	303	281	281	115	115	118	127	225	225	228	231	135	135
35162-8	35162	79.858	42.8514	264	264	223	223	382	382	358	358	110	117			178	178	200	200	249	249	340	340	387	387	331	331	360	360	387	387	191	263	160	346	301	301	278	281	113	121	118	127	225	225	228	239	135	142
35162-10	35162	79.858	42.8514	267	267	230	230	384	384	360	360	110	113			181	181	200	200	243	246	343	363	382	382	331	361	369	369	387	392	194	263	160	346	299	299			124	124	118	118	225	225	231	231	128	128
35164-66	35164	80.0156	42.8143	264	264	225	225	382	382	360	360	110	110	297	297	178	178	200	200	243	249	343	363	384	384	331	364	365	365	387	387	194	263	160	346	299	299	278	278	127	129	118	127	219	219	231	231	128	131
35164-37	35164	80.0156	42.8143	264	264	223	223	382	382	358	358	110	110	294	294	178	178	200	200	249	249	340	360	384	384	331	364	363	363	387	387	191	260	157	343	299	308	278	281	121	121	118	127	222	222	228	228	128	128
35164-28	35164	80.0156	42.8143	261	261	223	223	382	382	358	358	107	110	294	294	178	178	200	200	243	249	349	360	384	384	331	361	363	363	387	387	191	260	157	343	295	295	278	281	124	124	118	127	222	222	225	228	128	131
35165-19	35165	80.0864	42.7995	264	264	215	215			358	358	110	113	294	294	178	178	192	197	243	243	349	349	384	384	331	361	363	363	387	392	191	260	157	343	299	299	278	278	121	121	118	130	222	222	225	228	131	131
35165-28	35165	80.0864	42.7995	256	261	223	223	379	379	358	358	110	110	294	294	178	181	197	197	243	243	354	360	384	384	331	361	363	363	387	387	191	260	157	343	306	306	278	284	121	121	118	127	222	222	228	228	135	144
35165-37	35165	80.0864	42.7995	259	264	223	223			358	358	107	110	294	294	178	178	197	197	243	246	346	352	384	384	331	361	363	363	387	387	191	260	157	343	306	306	272	278	124	124	127	127	219	219	228	228	131	131
35166-44	35166	80.0496	42.8423	264	264	223	223	386	386	358	358	107	110	297	297	178	178	188	197	243	252	346	358	384	384	331	361	363	363	387	387	191	260	157	343	295	303	272	278	124	124	121	127	222	222	225	225	128	131
35166-37	35166	80.0496	42.8423	264	264	223	223	382	382	358	358	107	110	294	294	178	178	200	200	246	252	354	354	387	387	331	364	363	363	387	387	191	260	157	343	301	301	278	278	124	124	118	127	222	222	228	233	128	128
35166-30	35166	80.0496	42.8423	264	264	223	223	382	382	358	358	107	110	297	297	178	181	207	207	243	249	354	354	391	391	331	361	363	363	387	387	191	260	157	343	303	303	270	281	124	124	127	127	219	225	225	225	131	131
35168-19	35168	80.0212	42.9945	264	264	223	223	384	384	358	358	110	110	294	294	178	178	197	200	243	246	343	354	384	384	331	361	363	363	387	387	191	260	157	343	301	301	275	278	118	121	118	127	217	222	225	225	128	128
35168-28	35168	80.0212	42.9945	261	261	223	223	386	386	358	358	110	110	294	294	178	178	200	200	243	249	352	352	384	384	331	361	363	363	387	387	191	260	157	340	301	306			124	124	118	127	225	225	225	225	128	128
35168-37	35168	80.0212	42.9945	261	261	223	223	382	382	358	358	107	110	294	294	178	178	197	200	243	243	346	352	384	384	331	364	363	363	387	387	191	260	157	340	301	301	270	278	118	118	118	121	222	222	228	228	128	135
35169-19	35169	80.0076	42.9984	259	264	223	223	382	382	358	358	107	110	294	294	178	178	197	200	243	249	352	358	387	387	329	364	363	363	387	387	191	260	157	343	301	301	272	278	121	121	118	127	222	222	228	228	128	128
35169-28	35169	80.0076	42.9984	264	264	223	223	384	384	358	358	107	110	297	297	178	185	192	192	249	252	349	349	384	384	331	361	363	363	387	387	191	260	157	343	299	299	272	281	118	127	118	127	217	222	231	231	128	128
35169-37	35169	80.0076	42.9984	267	267	225	225	384	384	360	360	107	110	299	299	178	178	192	200	243	243	346	366	384	384	331	364	365	365	387	387	194	260	160	346	301	301	272	281	127	127	109	127	219	225	228	231	128	150
35170-1	35170	79.9792	43.0286	264	264	223	223	384	384	358	358	110	110	294	294	176	176	200	204	243	246	346	360	384	384	331	364	363	363	387	387	191	260	157	340	303	303	272	272	121	121	118	127	225	225	228	228	128	150
35170-10	35170	79.9792	43.0286	264	264	223	223	382	382	358	358	110	110	294	294	176	176	200	200	246	249	352	363	384	384	331	364	363	363	387	387	191	260	157	340	301	301	270	272	118	124	118	127	222	222	228	228	128	128
35170-37	35170	79.9792	43.0286	264	264	223	223	379	379	355	355	107	110	294	294	176	176	197	200	246	249	343	360	387	387	331	361	363	363	387	387	191	260	157	343	295	295	275	278	118	118	118	127	222	222	225	228	128	131
35172-7	35172	79.9317	43.0307	264	264	223	223	382	382	358	358	107	113	294	294	178	181	192	197	243	252	343	358	384	384	331	364	363	363	387	387	191	260	157	343	306	306	278	281	121	121	118	127	222	222	228	228	128	128
35172-16	35172	79.9317	43.0307	264	264	223	223	382	382	358	358	110	115	294	294	178	178	200	200	243	243	352	358	384	384	331	361	363	363	387	387	191	260	157	343	301	303	270	281	118	118	118	127	217	217	231	239	128	128
35172-44	35172	79.9317	43.0307	264	264	223	223	384	384	358	358	110	110	294	294	178	178	200	200	243	243	352	358	384	384	331	361	363	363	387	387	191	260	157	343	306	306	270	281	118	127	116	124	217	222	228	239	128	128
35173-19	35173	79.8315	43.037	264	264	223	223	382	382	358	358	105	110	294	294	178	189	197	197	243	246	340	366	384	384	331	361	363	363	387	387	191	260	160	346	301	303	270	278	124	124	118	127	217	222	228	228	128	135
35173-28	35173	79.8315	43.037	261	261	220	220	382	382	358	358	107	110	294	294	178	178	197	200	252	252	354	354	384	384	331	361	363	363	387	387	191	260	157	343	301	303	272	278	121	121	118	124	222	222	228	228	128	128
35173-37	35173	79.8315	43.037	261	261	223	223	382	382	358	358	107	110	294	294	178	181	197	197	243	249	349	349	384	384	331	361	363	363	387	387	191	260	157	340	301	301	270	278	121	121	121	130	222	222	228	228	135	135
35176-33	35176	79.8739	43.0619	261	261	223	223	382	382	358	358	110	110	286	294	181	181	188	200	246	249	346	346	384	384	331	361	363	363	387	387	191	260	157	346	295	295	242	278	121	124	118	127	217	217	225	228	131	131
35176-42	35176	79.8739	43.0619	264	264	223	223	382	382	358	358	107	110	286	286	178	185	192	197	243	243	349	349	384	384	331	361	363	363	387	387	191	260	157	343	295	295	270	278	124	124	118	127	219	219	231	231	128	131
35176-18	35176	79.8739	43.0619	264	264	223	223			358	358	107	110	286	294	178	178	200	200	246	246	349	358	384	384	331	361	363	363	387	387	191	260	157	343	301	301	278	278	118	118	127	127	219	219	228	228	128	128
35177-19	35177	79.7395	42.977	264	264	223	223	379	379	358	358	107	110	294	294	178	178	192	192	243	243	343	343	384	384	331	364	363	363	387	387	191	260	157	340	303	303	278	278	118	127	118	118	217	222	225	228	128	135
35177-28	35177	79.7395	42.977	264	264	223	223	382	382	358	358	110	113	294	294	194	194	200	200	246	252	340	346	384	384	331	361	363	363	387	387	191	260	157	343	306	306	278	278	121	121	118	127	222	222	228	228	150	150
35177-37	35177	79.7395	42.977	264	264	223	223	382	382	358	358	110	110	294	294	178	178	197	197	243	252	346	354	384	384	331	364	363	363	387	387	191	260	157	343	306	306	278	278	124	124	118	127	222	222	228	228	135	135
35178-11	35178	79.6492	42.9216	259	259	220	223					107	113			178	178	190	200	243	246					359	359					191	263			299	303	281	281	121	121	121	124			231	231	128	128
35178-13	35178	79.6492	42.9216	264	267	223	223					107	117			178	178	200	202	246	249											194	263	160	346	299	299	281	281	115	115	118	127	219	225	231	231
35178-16	35178	79.6492	42.9216	264	264	223	223			358	358	113	113					200	200	236	246					329	361					191	263	160	346	306	308			121	121	118	118	219	225	231	231	128	128
35178-17	35178	79.6492	42.9216					386	386			107	113					190	200	243	246											194	263	160	346	306	306	281	281	121	121	118	127
35178-18	35178	79.6492	42.9216									110	113					190	202	243	246											194	194	160	346	301	303			118	124
35180-19	35180	79.5636	42.9488	264	264	223	223			358	358	107	115	294	294	178	185	197	197	236	246	352	360	384	384	331	361	363	363	387	387	191	260	157	340	306	306	272	275	124	127	109	118	219	219	228	228	128	128
35180-28	35180	79.5636	42.9488	267	267	225	225	382	382	358	358	110	110	297	297	178	178	200	200	243	249	346	352	384	384	331	361	363	363	387	387	191	260	157	343	308	308	278	278	124	124	118	130	219	219	228	228	128	128
35180-37	35180	79.5636	42.9488	264	269	225	225	382	382	360	360	110	110	301	301	181	185	192	200	243	246	346	371	384	384	331	364	363	363	387	387	194	263	160	346	308	308	281	284	124	124	121	127	219	219	231	231	128	128
35181-44	35181	79.5968	42.9888	264	264	225	225	382	382	360	360	107	115	299	299	178	178	192	192	243	246	352	358	384	384	331	361	365	365	387	387	194	263	160	346	306	306	281	284	124	124	118	118	225	225	228	231	150	150
35181-37	35181	79.5968	42.9888	264	264	223	223	379	379	358	358	107	115	294	294	178	178	197	207	243	243	343	343	384	384	331	364	363	363	387	392	191	260	157	343	303	303	278	278	124	124	127	130	217	222	228	231	142	150
35181-30	35181	79.5968	42.9888	264	264	223	223	384	384	358	358	110	113	294	294	178	178	188	192	243	243	340	349	387	387	331	361	363	363	387	392	191	260	157	343	306	306	278	278	121	121	118	127	219	225	228	228	128	135
35182-1	35182	79.6509	43.0477	264	264	223	223			358	358	110	110	297	297	178	185	200	200	246	252	346	380	387	387	331	361	363	363	387	387	191	260	157	343	303	303	278	278	118	124	118	118	217	222	228	228	131	131
35182-19	35182	79.6509	43.0477	264	264	223	223			358	358	110	110	294	294	178	178			246	252	349	354	384	384	331	361	363	363	387	387	191	260	157	343	301	301	275	278	121	121	121	127	222	222	231	231	128	131
35182-28	35182	79.6509	43.0477	267	267	223	223			360	360	110	110	297	297	181	189	200	200	246	252	346	380	384	384	331	364	363	363	387	390	194	263	160	346	303	303	275	281	118	124	118	118	219	225	228	228	131	131
35183-7	35183	79.1795	43.0672	264	264	223	223	384	384	358	358	107	110	299	299	178	178	192	192	246	246	352	352	384	384	331	361	365	365	387	387	194	263	160	346	303	303	272	281	127	127	118	127	219	225	231	341	150	150
35183-44	35183	79.1795	43.0672	264	264	223	223	382	382	358	358	113	119	294	294	178	189	197	197	246	249	354	354	384	384	331	361	363	363	387	387	191	260	157	343	301	301	272	281	118	124	118	127	222	222	231	239	131	150
35183-37	35183	79.1795	43.0672	264	267	223	223			358	358	110	110	294	294	178	192			243	246	354	366	384	384	331	361	363	363	387	387	191	260	157	343	303	303	281	281	121	121	118	118	222	222	225	225	131	150
TKSherbKent	Herb	-114.07	46.8486	264	264	223	223									178	183	200	202													194	263					246	246					225	225	228	228	150	150
TKSherbMontana	Herb	-121.546996	36.6269	264	264	223	223			358	358	113	117			181	181	192	200			354	363	384	387	331	331	363	363	387	387	191	263			303	303			124	124	118	127	225	225	231	231	128	128
[truncated: 4 more columns]

## Sheet: T.officinale (binned)
Taraxacum kok-saghyz (rubber dandelion) genomic microsatellite loci reveal modest species diversity and cross-amplify broadly to related species
Marcin Nowicki, Yichen Zhao, Sarah L Boggess, Helge Fluess, Miriam Payá-Milans, Margaret Staton, Logan C. Houston, Denita Hadziabdic, Robert N Trigiano
					gSSR locus
Population	T. officianale individual	GPS-latitude	GPS-longitude	Estimated ploidy	Tara003				Tara004				Tara007				Tara011				Tara014				Tara026				Tara027				Tara029				Tara030				Tara031				Tara032				Tara043
43mileAL	43mileALM25	32.8441	-87.9516	4×	256	262	277	283	216	226	239	216	356	356	356	356	273	298	273	273	220	220	220	220	322	342	357	322	480	480	480	480	360	360	360	360	349	366	349	349	388	388	388	388	193	269	193	193	223
43mileAL	43mileALM64	32.8441	-87.9516	4×	256	262	274	281	210	216	222	239	356	356	356	356	295	295	295	295	217	220	217	217	322	339	322	322	472	472	472	472	357	357	357	357	344	344	344	344	382	382	382	382	193	262	269	193	223
43mileAL	43mileALM39	32.8441	-87.9516	4×	256	262	277	283	210	216	222	236	356	356	356	356	295	295	295	295	220	220	220	220	322	339	347	322	472	472	472	472	357	357	357	357	344	344	344	344	382	382	382	382	193	262	269	193	223
43mileAL	43mileALM40	32.8441	-87.9516	4×	256	262	277	283	212	216	222	236	356	356	356	356	295	295	295	295	220	220	220	220	322	339	322	322	472	472	472	472	357	357	357	357	344	344	344	344	382	382	382	382	193	262	269	193	223
43mileAL	43mileALM19	32.8441	-87.9516	4×	256	256	256	256	212	222	236	212	356	356	356	356	269	269	269	269	217	220	217	217	322	322	322	322	472	472	472	472	357	357	357	357	361	361	361	361	382	382	382	382	183	193	200	262	223
43mileAL	43mileALM62	32.8441	-87.9516	3×	262	262	262		222	222	222		356	363	372		295	295	295		217	220	217		322	342	322		472	472	472		357	357	357		361	361	361		382	382	382		193	262	269		223
43mileAL	43mileALM23	32.8441	-87.9516	4×	256	262	277	283	212	222	236	212	356	356	356	356	269	295	269	269	217	217	217	217	322	342	357	322	478	478	478	478	357	357	357	357	344	361	344	344	384	384	384	384	193	269	193	193	223
43mileAL	43mileALM24	32.8441	-87.9516	4×	256	262	277	283	212	216	222	236	356	356	356	356	295	295	295	295	217	220	217	217	322	339	322	322	472	472	472	472	357	357	357	357	344	344	344	344	382	382	382	382	193	262	269	193	223
43mileAL	43mileALM63	32.8441	-87.9516	4×	256	256	256	256	212	218	222	233	356	356	356	356	295	295	295	295	217	217	217	217	322	322	322	322	472	478	472	472	354	354	354	354	361	369	361	361	382	382	382	382	193	262	269	193	223
BoligeeAL	BoligeeALM38	32.7987	-88.0321	4×	254	254	254	254	212	222	236	212	356	356	356	356	269	269	269	269	217	217	217	217	322	322	322	322	472	472	472	472	357	357	357	357	361	361	361	361	382	382	382	382	183	193	200	262	223
BoligeeAL	BoligeeALM21	32.7987	-88.0321	4×	256	256	256	256	216	220	226	233	356	363	372	382	273	273	273	273					322	342	322	322	443	443	443	443	360	360	360	360	349	366	349	349	384	391	402	384	191	193	262	269	223
BoligeeAL	BoligeeALM22	32.7987	-88.0321	4×	256	256	256	256	210	216	222	226	356	363	372	382	269	269	269	269	217	217	217	217	322	342	322	322	441	441	441	441	357	357	357	357	352	364	352	352	382	388	396	382	191	193	262	269	223
BoligeeAL	BoligeeALM20	32.7987	-88.0321	4×	256	256	256	256	212	222	236	212	356	356	356	356	269	269	269	269					322	322	322	322	472	472	472	472	357	357	357	357	361	361	361	361	384	384	384	384	183	193	200	262	223
BoligeeAL	BoligeeALM13	32.7987	-88.0321	4×	256	256	256	256	212	222	236	212	356	356	356	356	269	269	269	269	217	220	217	217	322	322	322	322	472	472	472	472	357	357	357	357	361	361	361	361	384	384	384	384	183	193	200	262	223
BoligeeAL	BoligeeALM32	32.7987	-88.0321	4×	256	256	256	256	216	226	239	216	356	356	356	356	273	273	273	273					322	322	322	322	475	475	475	475	360	360	360	360	366	366	366	366	388	388	388	388	183	193	200	262	223
BoligeeAL	BoligeeALM29	32.7987	-88.0321	4×	256	256	256	256	212	222	236	212	356	356	356	356	269	269	269	269	217	217	217	217	322	322	322	322	472	472	472	472	357	357	357	357	361	361	361	361	382	382	382	382	183	193	200	262	223
Herbarium	TofficinaleHerbariumOSC225005	44.5544	-123.265	3×	256	256	256		222	226	222		356	363	356		298	298	298						322	322	322		472	478	472		360	360	360		347	347	347		382	382	382		191	191	191		223
Herbarium	TofficinaleHerbariumW271049	46.2272	-121.115	3×					218	222	226		356	356	356										322	322	322						362	362	362						388	388	388		193	262	193		223
Herbarium	TofficinaleHerbariumW335069	45.8607	-120.542	3×	256	256	256		216	220	226														322	322	322						362	362	362										191	191	191		223
Herbarium	TofficinaleHerbariumW351942	45.9154	-121.708	3×	262	264	262		216	222	226		356	363	356		285	302	285						322	333	322		430	430	430		360	360	360		344	364	344		380	388	380		183	193	197		226
Herbarium	TofficinaleHerbariumW352520	48.3958	-122.306	4×	256	262	256	256	222	229	236	246	354	354	354	354	298	298	298	298					322	351	322	322	472	472	472	472	360	360	360	360	347	347	347	347	384	384	384	384	191	191	191	191	223
Herbarium	TofficinaleHerbariumW352670	47.6064	-122.331	4×	256	262	256	256	226	233	236	246	354	354	354	354	298	298	298	298					322	345	322	322	472	472	472	472	360	360	360	360	364	364	364	364	388	388	388	388	191	262	191	191	223
Herbarium	TofficinaleHerbariumW353784	48.1658	-122.179	3×					226	226	226	226	361	361	361	361	266	298	266	266					322	339	345	322	472	472	472	472	360	360	360	360	364	364	364	364	388	388	388	388	191	191	191	191	223
Herbarium	TofficinaleHerbariumW354377	46.9126	-122.648	3×					226	226	226		361	361	361		266	298	266						322	339	347						360	360	360		364	364	364		388	388	388		191	262	267		223
Herbarium	TofficinaleHerbariumW367763	42.5936	-120.877	4×	256	256	256	256	226	226	226	226	354	354	354	354	298	298	298	298					322	322	322	322	469	472	475	469	360	360	360	360	347	364	382	347	388	388	388	388	191	245	262	191	223
Herbarium	TofficinaleHerbariumW413345	47.4471	-122.841	3×	264	264	264		226	226	226		356	356	356		298	298	298						322	322	322						362	362	362										191	191	191		223
KnoxvilleTN	KnoxvilleTN55	35.9486	-83.941	3×	256	262	256		216	222	216		354	354	354		298	298	298						322	322	322		478	478	478		360	360	360		364	364	364		382	382	382		191	267	191		223
KnoxvilleTN	KnoxvilleTNK1	35.9787	-83.9194	4×	256	256	256	256	216	222	229	239	354	354	354	354	298	298	298	298					322	322	322	322	469	469	469	469													193	262	193	193	223
KnoxvilleTN	KnoxvilleTNK2	35.9787	-83.9194	3×	256	264	256		212	222	236		356	356	356		298	298	298						322	339	322		472	472	472						364	364	364		384	384	384		193	262	193		223
KnoxvilleTN	KnoxvileTNT3	35.9787	-83.9194	3×	259	266	259		212	222	236		354	354	354		298	298	298						322	339	322		472	472	472						364	364	364						193	193	193		223
KnoxvilleTN	KnoxvilleTN52	35.9534	-83.9414	3×	254	262	254		216	222	216		352	352	352		295	295	295						322	322	322		478	478	478		360	360	360		364	364	364		382	382	382		191	267	191		223
KnoxvilleTN	KnoxvilleTN53	35.9534	-83.9414	2×	256	256			216	222			356	363			295	295							322	342			472	480			360	360			344	344			388	396			191	262			223
MaryvilleTN	MaryvilleTNK14	35.7196	-83.9851	3×	256	256	256		212	216	212		356	356	356		298	298	298						322	354	322		472	478	488														191	191	191		223
MaryvilleTN	MaryvilleTNK6	35.716	-83.9911	2×					218	218			356	363			266	298							322	322																			193	193			223
MaryvilleTN	MaryvilleTNK9	35.7151	-83.9869	2×					216	236			356	356			298	298							322	322																			191	191			223
MaryvilleTN	MaryvilleTNK4	35.716	-83.9911	2×	256	256			218	218			356	356			298	298							322	345			472	472							347	364							193	193			223
MaryvilleTN	MaryvilleTNT1	35.716	-83.9911	4×	256	262	277	283	218	229	243	254	356	356	356	356	298	298	298	298					322	347	322	322	475	480	475	475	360	360	360	360	366	366	366	366	388	388	388	388	193	262	193	193	223
MaryvilleTN	MaryvilleTNT10	35.716	-83.9911	4×	256	259	277	256	216	222	216	216	356	363	372	356	264	295	264	264	220	220	220	220	322	339	345	322	472	472	472	472	357	357	357	357	361	361	361	361	384	384	384	384	193	262	269	193	223
MaryvilleTN	MaryvilleTNT11	35.716	-83.9911	4×	256	259	277	256	216	222	216	216	356	363	372	356	264	295	264	264	220	220	220	220	322	339	345	322	472	472	472	472	357	357	357	357	364	364	364	364	384	384	384	384	193	262	269	193	223
MaryvilleTN	MaryvilleTNT12	35.716	-83.9911	4×	256	262	277	283	218	229	243	254	356	356	356	356	298	298	298	298	220	223	220	220	322	347	322	322	475	480	475	475	360	360	360	360	364	364	364	364	388	388	388	388	193	262	193	193	223
MaryvilleTN	MaryvilleTNT2	35.716	-83.9911	4×	256	259	262	256	216	222	216	216	356	363	356	356	264	298	264	264					322	339	345	322	472	472	472	472	360	360	360	360	364	364	364	364	384	384	384	384	193	262	269	193	223
MaryvilleTN	MaryvilleTNT3	35.716	-83.9911	4×	256	256	256	256	212	216	222	239	356	356	356	356	295	295	295	295	217	217	217	217	322	322	322	322	469	469	469	469	357	357	357	357	344	361	344	344	382	382	382	382	193	262	269	193	223
MaryvilleTN	MaryvilleTNT4	35.716	-83.9911	3×	256	256	256		212	216	222		356	356	356		295	295	295						322	322	322		472	472	472		360	360	360		361	369	361		384	384	384		193	262	193		223
MaryvilleTN	MaryvilleTNT5	35.716	-83.9911	4×	256	262	256	256	210	216	220	222	356	363	372	382	295	295	295	295	217	217	217	217	322	336	322	322	472	478	472	472	357	366	370	357	361	361	361	361	382	382	382	382	193	262	269	193	223
MaryvilleTN	MaryvilleTNT6	35.716	-83.9911	4×	256	259	277	256	216	222	216	216	356	363	372	356	264	295	264	264	220	220	220	220	322	339	345	322	472	472	472	472	357	357	357	357	361	361	361	361	382	382	382	382	193	262	269	193	223
MaryvilleTN	MaryvilleTNT7	35.716	-83.9911	4×	256	256	256	256	212	222	212	212	356	356	356	356									322	322	322	322	475	475	475	475	357	357	357	357	361	361	361	361	384	384	384	384	183	193	200	262	223
MaryvilleTN	MaryvilleTNT8	35.716	-83.9911	4×	256	259	256	256	216	222	216	216	356	363	372	356	264	295	264	264					322	339	345	322	472	472	472	472	357	357	357	357	361	361	361	361	384	384	384	384	193	262	269	193	223
MaryvilleTN	MaryvilleTNT9	35.716	-83.9911	4×	256	259	277	256	216	222	229	239	356	361	372	356	262	295	262	262	220	220	220	220	322	339	345	322	472	472	472	472	357	357	357	357	361	361	361	361	382	382	382	382	193	262	269	193	223
WelcomeRaMS	WelcomeRaMSM5	32.411	-88.534	4×	254	262	254	254	216	222	229	239	356	363	372	382	295	295	295	295					322	339	345	354	472	478	472	472	357	357	357	357	364	364	364	364	382	382	382	382	191	262	191	191	223
WelcomeRaMS	WelcomeRaMSM48	32.411	-88.534	4×	254	262	277	254	216	222	229	239	356	363	372	382	295	295	295	295	217	220	217	217	322	339	345	351	472	478	472	472	357	357	357	357	364	364	364	364	382	382	382	382	193	262	193	193	223
WelcomeRaMS	WelcomeRaMSM4	32.411	-88.534	4×	256	256	256	256	220	226	233	243	356	363	372	382	298	298	298	298	223	223	223	223	322	342	345	354	472	480	472	472	360	360	360	360	369	369	369	369	388	388	388	388	193	262	193	193	223
WelcomeRaMS	WelcomeRaMSM2	32.411	-88.534	4×	254	262	254	254	216	222	229	239	356	363	372	382	295	295	295	295	217	220	217	217	322	339	345	354	469	478	469	469	357	357	357	357	364	364	364	364	384	384	384	384	193	262	193	193	223
WelcomeRaMS	WelcomeRaMSM33	32.411	-88.534	4×	254	262	254	254	216	222	229	239	356	363	372	382	295	295	295	295					322	339	345	351	472	478	472	472	357	357	357	357	361	361	361	361	382	382	382	382	193	262	193	193	223
WelcomeRaMS	WelcomeRaMSM27	32.411	-88.534	4×	256	262	277	256	218	226	233	243	356	363	372	382	298	298	298	298					322	339	354	322	472	480	472	472	360	360	360	360	369	369	369	369	382	382	382	382	193	262	193	193	223
WelcomeRaMS	WelcomeRaMS44	32.411	-88.534	4×	254	262	277	254	216	222	229	239	356	363	372	382	295	295	295	295	217	220	217	217	322	339	351	322	469	478	469	469	357	357	357	357	364	364	364	364	382	382	382	382	193	262	193	193	223
WelcomeRaMS	WelcomeRaMS31	32.411	-88.534	4×	254	262	254	254	216	222	229	239	356	363	372	382	295	295	295	295	217	223	217	217	322	339	345	354	472	478	472	472	357	357	357	357	364	364	364	364	382	382	382	382	193	262	193	193	223
WelcomeRaMS	WelcomeRaMSM53	32.411	-88.534	4×	254	262	277	254	216	222	229	239	356	363	372	382	295	295	295	295	217	220	217	217	322	339	345	354	469	478	469	469	357	357	357	357	364	364	364	364	382	382	382	382	193	262	193	193	223
PinedaleAL	PinedaleALM1	33.8511	-86.3064	4×	256	262	256	256	218	222	233	241	356	363	372	382	295	295	295	295					322	342	322	322	475	475	475	475	357	357	357	357	344	361	344	344	382	382	382	382	193	269	193	193	223
PinedaleAL	PinedaleALM11	33.8511	-86.3064	4×	256	262	256	256	216	222	226	239	356	356	356	356	295	295	295	295	217	217	217	217	322	328	354	322	469	469	469	469	357	357	357	357	344	344	344	344	382	382	382	382	193	262	193	193	223
PinedaleAL	PinedaleALM12	33.8511	-86.3064	4×	256	259	262	277	216	222	229	239	356	363	372	382	264	295	264	264	220	220	220	220	322	328	339	345	472	472	472	472	357	357	357	357	361	361	361	361	382	382	382	382	193	262	269	193	223
PinedaleAL	PinedaleALM26	33.8511	-86.3064	4×	256	259	277	256	216	222	229	239	356	363	372	356	264	295	264	264	211	220	211	211	322	339	345	322	472	472	472	472	357	357	357	357	361	361	361	361	382	382	382	382	193	262	269	193	223
PinedaleAL	PniedaleALM57	33.8511	-86.3064	4×	256	256	256	256	210	216	222	239	356	356	356	356	295	295	295	295	217	217	217	217	322	333	322	322	469	469	469	469	357	357	357	357	344	361	344	344	382	382	382	382	193	262	269	193	223
PinedaleAL	PinedaleALM37	33.8511	-86.3064	4×	256	262	277	256	210	222	236	210	356	356	356	356	295	295	295	295	217	217	217	217	322	342	322	322	472	472	472	472	357	357	357	357	361	361	361	361	382	382	382	382	191	193	262	269	223
PinedaleAL	PinedaleALM50	33.8511	-86.3064	4×	256	259	277	256	216	222	229	239	356	363	372	356	264	295	264	264	220	220	220	220	322	339	345	322	472	472	472	472	357	357	357	357	361	361	361	361	382	382	382	382	193	262	269	193	223
PinedaleAL	PinedaleALM36	33.8511	-86.3064	4×	256	259	277	256	216	222	229	239	356	363	356	356	264	295	264	264	211	220	211	211	322	339	345	322	472	472	472	472	357	357	357	357	364	364	364	364	384	384	384	384	193	262	269	193	223
TrentonGA	TrentonGAM55	34.8699	-85.514	3×	254	262	254		216	216	216		356	356	356		295	295	295		217	217	217		322	328	345		475	475	475		357	357	357		344	361	344		382	382	382		193	193	193		223
TrentonGA	TrentonGAM52	34.8699	-85.514	3×	254	262	254		216	216	216		356	356	356		295	295	295		217	217	217		322	345	322		472	472	472		357	357	357		344	361	344		382	382	382		193	193	193		223
TrentonGA	TrentonGAM56	34.8699	-85.514	4×	254	254	254	254	216	222	229	239	356	356	356	356	295	295	295	295	217	220	217	217	322	351	322	322	472	478	472	472	357	357	357	357	344	344	344	344	382	382	382	382	193	262	269	193	223
TrentonGA	TrentonGAM16	34.8699	-85.514	4×	256	256	256	256	220	226	233	243	356	356	356	356	298	298	298	298	223	223	223	223	322	354	322	322	472	480	472	472	360	360	360	360	349	349	349	349	384	384	384	384	193	262	269	193	223
TrentonGA	TrentonGAM15	34.8699	-85.514	3×	256	262	272		220	220	220		356	356	356		298	298	298						322	347	322		475	475	475		360	360	360		349	366	349		384	384	384		193	193	193		223
Tuscaloosa59Sra	Tuscaloosa59SraALM18	33.1743	-87.4484	4×	256	262	256	256	212	216	222	226	356	363	372	382	295	295	295	295					322	336	322	322	472	478	472	472	360	360	360	360	364	364	364	364	384	384	384	384	193	262	269	193	223
Tuscaloosa59Sra	Tuscaloosa59SraALM65	33.1743	-87.4484	4×	256	256	256	256	212	216	222	243	356	363	372	382	295	295	295	295	217	217	217	217	322	347	322	322	472	478	472	472	357	357	357	357	341	361	341	341	382	382	382	382	193	269	193	193	223
Tuscaloosa59Sra	Tuscaloosa59SraALM59	33.1743	-87.4484	4×	256	262	256	256	212	216	220	222	356	363	372	382	295	295	295	295					322	336	322	322	472	478	472	472	357	366	370	357	361	361	361	361	384	384	384	384	193	262	269	193	223
Tuscaloosa59Sra	Tuscaloosa59SraALM47	33.1743	-87.4484	4×	256	256	256	256	210	216	222	226	356	363	372	382	269	298	269	269	217	217	217	217	322	342	354	322	441	441	441	441	357	357	357	357	344	361	344	344	380	384	394	380	191	193	262	269	223
[truncated: 11 more columns]

## Sheet: Outgroup, non-Tara (not binned)
Taraxacum kok-saghyz (rubber dandelion) genomic microsatellite loci reveal modest species diversity and cross-amplify broadly to related species
Marcin Nowicki, Yichen Zhao, Sarah L Boggess, Helge Fluess, Miriam Payá-Milans, Margaret Staton, Logan C. Houston, Denita Hadziabdic, Robert N Trigiano
					gSSR locus
Population	Individual	GPS-latitude	GPS-longitude	Estimated ploidy	Tara003				Tara004				Tara007				Tara011				Tara014				Tara026				Tara027				Tara029				Tara030				Tara031				Tara032				Tara043
KnoxvilleTN	Erigeron01	36.0088	-83.9295	3×	262	262			216	229	246		356	363	372		298	298			223	223			322	345			472	472			360	360			364	364			388	388			193	262	297		223
MaryvilleTN	Erigeron02	35.7142	-83.986	4×	256	256			220	226	233	243	356	356			298	298							322	354			475	480			360	360			349	349			388	388			193	262			223
MaryvilleTN	Hypochaeris01	35.7142	-83.986	2×	262	277							354	354															369	369											396	396							221
SandersvilleMS	Hypochaeris02	31.8048	-89.0525	2×	264	279																							369	369											398	398							223
Tuscaloosa59Sra	Hypochaeris09	33.1743	-87.4484	2×	264	279							354	354															369	369											398	398							221
Tuscaloosa59Sra	Hypochaeris10	33.1743	-87.4484	2×																																					312	312			441	441
Tuscaloosa59Sra	Hypochaeris14	33.1743	-87.4484	2×	262	279							354	354															369	369			360	360							396	396							221
Tuscaloosa59Sra	Hypochaeris17	33.1743	-87.4484	2×	264	279			218				356	356																			360	360							396	396							223
Tuscaloosa59Sra	Hypochaeris46	33.1743	-87.4484	2×	274	274							354	354															375	375											396	396							221
PoplarvilleMS	Hypochaeris49	30.8349	-89.545848	2×	274	274							354	354															359	359											396	396							221
PoplarvilleMS	Hypochaeris51	30.8349	-89.545848	2×	264	279							354	354															369	378											396	396							221
SandersvilleMS	Hypochaeris58	31.8048	-89.052482	2×	264	279							354	354																											396	396							221
SandersvilleMS	Krigia03	31.8048	-89.052482	4×																					333	333																							215
SandersvilleMS	Krigia01	31.8048	-89.052482	4×																																													215
SandersvilleMS	Krigia02	31.8048	-89.052482	4×	256	262	277		216	222	229	239	356	356			295	295			217	217			322	336	357		472	472			357	357			344	344			382	382			193	262			223
PoplarvilleMS	Lactuca01	31.8048	-89.052482	3×	268	268																																			388	415							221
PoplarvilleMS	Pyrrhopappus	30.8349	-89.545848	2×									363	363											322	322																							235
PoplarvilleMS	Youngia01	30.8349	-89.545848	2×	247	247																							312	312			354	354							374	374							230
PoplarvilleMS	Youngia02	30.8349	-89.545848	2×	247	247																							312	312											374	374							230
PoplarvilleMS	Youngia03	30.8349	-89.545848	2×	274	247			222																				312	312											374	374							232
PoplarvilleMS	Youngia04	30.8349	-89.545848	2×	274	247																			322	322			312	312			360	360							376	376							232
PoplarvilleMS	Youngia05	30.8349	-89.545848	2×	247	247																							312	312											374	374							230
PoplarvilleMS		30.8349	-89.545848	2×
[truncated: 9 more columns]
